# Supplementary material for: Beat-to-Beat Blood Pressure Monitoring and Orthostatic Hypotension-Related Falls in Two Cohorts of Older Adults
Source: Geriatrics (Basel). 2025 Jul 26;10(4):102. doi: 10.3390/geriatrics10040102 (PMC12385785; doi:10.3390/geriatrics10040102)
Supplement: Supplementary file 1 [file geriatrics-10-00102-s001.zip]

Archive with 1 entries (1 files):
- geriatrics-3640303-supplementary.pdf
